# Supplementary material for: Two Distinct Modes of DNA Binding by an MCM Helicase Enable DNA Translocation
Source: Int J Mol Sci. 2022 Nov 24;23(23):14678. doi: 10.3390/ijms232314678 (PMC9735655; doi:10.3390/ijms232314678)
Supplement: Supplementary file 1 [file ijms-23-14678-s001.zip]

Archive with 7 entries (6 files):
- .DS_Store
- movies/
- movies/.DS_Store
- movies/Enemark-movie1.mp4
- movies/Enemark-movie2.mp4
- movies/movie3-112322.mp4
- Supplementary-112322.pdf
